# Supplementary material for: Infarct morphology assessment in patients with carotid artery/middle cerebral artery occlusion using fast fluid-attenuated inversion recovery (FLAIR) vascular hyperintensity (FVH)
Source: PLoS One. 2017 Nov 30;12(11):e0188078. doi: 10.1371/journal.pone.0188078 (PMC5708638; doi:10.1371/journal.pone.0188078)
Supplement: S1 Data — (XLSX) [file pone.0188078.s001.xlsx]

## Sheet: Sheet1
Name	FVH scale	FVH group1（1=Low FVHs，2=High FVHs）	FVH group2（0=Proximal FVH，1=Distal FVH）	infact morphology（1=small PAI，2=large PAI，3=PI，4=BZ，5=large territorial，6=PAI+PI，7=PAI+PI+BZ，8=PAI+BZ，9=PI+PI，10=PI+BZ，11=multiple BZ）	Vascular occlusion site（1=Internal carotid artery，2=MCA M1 segment，3=MCA M2 segment）	sex（1=male，2=female）	age（y）	Hypertension（0=none，1=yes）	Diabetes（0=none，1=yes）	Hyperlipidemia（0=none，1=yes）	Smokinghistory（0=none，1=yes）
Patient 1	5	2	1	2	2	1	62	1	1	0	0
Patient 2	5	2	1	7	2	1	62	1	1	0	0
Patient 3	0	1	0	3	2	2	73	1	0	0	0
Patient 4	0	1	0	7	2	2	73	1	0	0	0
Patient 5	3	1	0	5	1	2	73	1	0	0	0
Patient 6	3	1	0	11	1	2	73	1	0	0	0
Patient 7	2	1	0	3	2	2	79	0	1	0	0
Patient 8	0	1	0	10	3	1	61	1	0	0	1
Patient 9	0	1	0	7	3	2	61	1	0	0	1
Patient 10	0	1	0	5	1	1	44	0	0	0	0
Patient 11	0	1	0	5	1	2	44	0	0	0	0
Patient 12	5	2	1	4	3	1	77	1	0	0	0
Patient 13	5	2	1	4	3	1	77	1	0	0	0
Patient 14	5	2	1	4	3	2	77	1	0	0	0
Patient 15	5	2	1	4	3	1	77	1	0	0	0
Patient 16	4	2	1	1	1	1	64	1	1	1	0
Patient 17	4	2	1	2	1	1	64	1	1	1	0
Patient 18	5	2	1	10	3	2	77	1	0	0	0
Patient 19	5	2	1	10	3	2	77	1	0	0	0
Patient 20	0	1	0	5	2	2	68	1	0	0	0
Patient 21	0	1	0	5	2	1	68	1	0	0	0
Patient 22	4	2	1	8	1	1	65	1	0	1	0
Patient 23	4	2	1	8	1	2	65	1	0	1	0
Patient 24	3	1	1	6	3	2	73	0	0	1	0
Patient 25	3	1	1	6	3	2	73	0	0	1	0
Patient 26	3	1	1	4	3	2	66	1	0	1	0
Patient 27	3	1	1	4	3	2	66	1	0	1	0
Patient 28	4	2	1	6	2	2	66	1	0	1	0
Patient 29	4	2	1	1	2	2	66	1	0	1	0
Patient 30	4	2	1	1	1	1	81	1	0	1	0
Patient 31	4	2	1	2	1	2	81	1	0	1	0
Patient 32	6	2	1	1	3	1	81	1	0	1	0
Patient 33	6	2	1	2	3	1	81	1	0	1	0
Patient 34	0	1	0	5	2	2	58	1	0	0	0
Patient 35	0	1	0	5	2	1	58	1	0	0	0
Patient 36	3	1	1	1	2	2	58	1	0	0	0
Patient 37	3	1	1	8	2	1	58	1	0	0	0
Patient 38	4	2	1	1	3	1	83	1	0	1	0
Patient 39	4	2	1	7	3	2	83	1	0	1	0
Patient 40	6	2	1	1	2	1	83	1	0	1	0
Patient 41	6	2	1	4	2	2	83	1	0	1	0
Patient 42	7	2	1	6	1	1	71	0	0	0	1
Patient 43	7	2	1	3	1	2	71	0	0	0	1
Patient 44	2	1	0	9	1	1	83	0	0	0	0
Patient 45	2	1	0	9	1	1	83	0	0	0	0
Patient 46	3	1	0	5	1	1	83	0	0	0	0
Patient 47	3	1	0	7	1	2	83	0	0	0	0
Patient 48	6	2	1	6	1	1	61	1	1	0	0
Patient 49	6	2	1	1	1	2	61	1	1	0	0
Patient 50	4	2	1	1	1	1	71	1	1	0	0
Patient 51	4	2	1	2	1	2	71	1	1	0	0
Patient 52	9	2	1	2	1	1	71	1	1	0	0
Patient 53	9	2	1	1	1	2	71	1	1	0	0
Patient 54	8	2	1	4	1	1	72	1	0	0	0
Patient 55	8	2	1	4	1	2	72	1	0	0	0
Patient 56	7	2	1	11	3	1	66	0	0	1	0
Patient 57	7	2	1	11	3	2	66	0	0	1	0
Patient 58	3	1	1	2	1	1	81	0	1	1	0
Patient 59	3	1	1	2	1	2	81	0	1	1	0
Patient 60	0	1	0	5	1	2	74	1	0	0	0
Patient 61	0	1	0	5	1	2	74	1	0	0	0
Patient 62	5	2	1	8	3	1	84	0	0	0	0
Patient 63	5	2	1	2	3	1	84	0	0	0	0
Patient 64	6	2	1	1	1	1	74	0	0	0	1
Patient 65	6	2	1	1	1	2	74	0	0	0	1
Patient 66	0	1	0	5	2	1	51	1	1	1	0
Patient 67	0	1	0	5	2	1	51	1	1	1	0
Patient 68	5	2	1	2	2	1	51	1	1	1	0
Patient 69	5	2	1	9	2	2	51	1	1	1	0
Patient 70	1	1	0	5	3	1	71	1	0	0	0
Patient 71	1	1	0	7	3	1	71	1	0	0	0
Patient 72	4	2	1	1	2	1	56	1	0	0	0
Patient 73	4	2	1	2	2	2	56	1	0	0	0
Patient 74	7	2	1	1	2	1	56	1	0	0	0
Patient 75	7	2	1	1	2	2	56	1	0	0	0
Patient 76	7	2	1	4	1	1	72	1	1	1	0
Patient 77	7	2	1	1	1	1	72	1	1	1	0
Patient 78	4	2	1	2	2	1	86	0	1	0	0
Patient 79	4	2	1	2	2	1	86	0	1	0	0
Patient 80	5	2	1	8	2	1	86	0	1	0	0
Patient 81	5	2	1	11	2	2	86	0	1	0	0
Patient 82	6	2	1	2	2	2	60	1	1	0	0
Patient 83	6	2	1	1	2	2	60	1	1	0	0
Patient 84	3	1	1	2	1	2	73	1	1	1	0
Patient 85	3	1	1	4	1	1	73	1	1	1	0
Patient 86	4	2	1	10	2	1	75	0	0	1	0
Patient 87	4	2	1	5	2	2	75	0	0	1	0
Patient 88	3	1	1	5	2	1	75	0	0	1	0
Patient 89	3	1	1	11	2	1	75	0	0	1	0
Patient 90	1	1	0	5	2	2	77	0	1	0	0
Patient 91	1	1	0	5	2	2	77	0	1	0	0
Patient 92	8	2	1	1	1	1	71	1	1	0	0
Patient 93	8	2	1	1	1	1	71	1	1	0	0
Patient 94	4	2	1	6	2	2	86	0	0	0	0
Patient 95	4	2	1	3	2	2	86	0	0	0	0
Patient 96	6	2	1	10	2	1	84	0	0	0	0
Patient 97	6	2	1	2	2	1	84	0	0	0	0
Patient 98	3	1	1	1	2	1	84	0	0	0	0
Patient 99	3	1	1	8	2	1	84	0	0	0	0
Patient 100	5	2	1	2	2	1	44	0	0	1	1
Patient 101	5	2	1	9	2	2	44	0	0	1	1
Patient 102	2	1	0	5	2	2	79	0	1	0	0
